# Supplementary material for: Publishing peer review materials
Source: F1000Res. 2018 Oct 17;7:1655. [Version 1] doi: 10.12688/f1000research.16460.1 (PMC6206614; doi:10.12688/f1000research.16460.1)
Supplement: Supplementary file 1 [file f1000research-7-17992-s0000.tgz]

Archive with 1 entries (1 files):
- 023285ab-1492-4902-acad-db913e9621a4_Supplementary_file_1_workshop_agenda_and_meeting_notes.docx
