# Supplementary material for: Publishing peer review materials
Source: F1000Res. 2018 Oct 17;7:1655. [Version 1] doi: 10.12688/f1000research.16460.1 (PMC6206614; doi:10.12688/f1000research.16460.1)
Supplement: Supplementary file 2 [file f1000research-7-17992-s0001.tgz]

Archive with 1 entries (1 files):
- 9c4e431b-9afe-4ea9-bcf4-c16f5da9477c_Supplementary_file_2_Current_process.xlsx
