# Supplementary material for: Publishing peer review materials
Source: F1000Res. 2018 Oct 17;7:1655. [Version 1] doi: 10.12688/f1000research.16460.1 (PMC6206614; doi:10.12688/f1000research.16460.1)
Supplement: Supplementary file 2 [file f1000research-7-17992-s0001.tgz › 9c4e431b-9afe-4ea9-bcf4-c16f5da9477c_Supplementary_file_2_Current_process.xlsx]

## Sheet: Sheet1
Publisher	What is published?	Editorial process	Production process	DOI?	How many parts	Machine readable report?	Full text/PDF upload?	XML sample	Opportunities and challenges	Notes column	Example
eLife	The editor decision letter after peer review and the author's response to this when revision submitted. Lightly edited and QC'd for controversial comments; minor comments are usually removed	Consultative peer review; more here, https://elifesciences.org/articles/00799, and here, https://elifesciences.org/articles/32012. Generally the Reviewing Editor serves as one of the reviewers and consolidates the separate reviews into a list of the essential revision requirements. Mostly we don't send the separate reviews for revise decisions, but in some cases we do: in those cases, the separat…	Decision letter and Author response (+/- images) are compliled by outsourced editorial support staff, sent to editorial team to check, then editorial staff upload to production system for html view for author and production review. Auto-converted to HTML by the production system	One DOI for each component	2	Yes	Full Text	See: https://github.com/elifesciences/XML-mapping/blob/master/elife-00666.xml <sub-article article-type="decision-letter" id="SA1"> <front-stub> <article-id pub-id-type="doi">10.7554/eLife.00666.029</article-id> <title-group> <article-title>Decision letter</article-title> </title-group> <contrib-group> <contrib contrib-type="editor"> <name><surname>Collings</surname> <given-names>Andy</given-name…	Challenge: If there is more than one round of revision there is extra effort in finding the correct letter and author response. Cannot automate the process Challenge: effort in pulling together the relevant materials from the submission system into a Word file Opportunity: these "assets" are published as full text XML content that is searchable Opportunity (?): Not published in the PDF, only html…	To be added soon the the XML: Reviewer names and senior editor names Not yet implemented new Crossref procedure	https://elifesciences.org/articles/32506#decision-letter https://elifesciences.org/articles/32506#author-response
The Royal Society	Referee reports, decision letter and response for each revision	Two journals have optional open PR where author opt-in (reviewers anonymous unless they sign report); one journal has mandatory open PR	XML export from ScholarOne, production carry out several checks	Not at present, planned for 2019	1	No (PDF)	PDF	N/A	Challenge: inconsistency in export from ScholarOne (authors can upload information in mulitple ways) which requires production checks Challenge: no DOI for open PR information due to limitations with current online host (HighWire) Opportunity: streamline processes with move to mandatory open PR		http://rsos.royalsocietypublishing.org/content/royopensci/5/6/172005.reviewer-comments.pdf
Nature Communications	Referee reports and author responses for each revision; confidential information redacted; Editorial Notes added to indicate redactions or prior peer review at transferring journal	Traditional closed peer review; double-blind peer review also offered	Peer Review File collated by Editorial Assistant team; redactions and Editorial Notes added; Editor checks and approves file; exported to production as PDF and published as Supplementary Information file	No	1	No (PDF)	PDF	N/A			https://static-content.springer.com/esm/art%3A10.1038%2Fs41467-018-04852-y/MediaObjects/41467_2018_4852_MOESM1_ESM.pdf
PeerJ	Summary timeline, Editor's decision letters, Reviewers’ comments from each iteration, including the reviewers’ names where they have agreed to reveal their names; previous versions of the manuscripts; responses to reviewers, external reviews if any	Reviewers are given the choice of naming themselves (~40% do); authors are given the choice of reproducing the 'full' peer-review history (~80% do). If the full history isnt made public then just the summary info is (how many people reviewed each stage, when etc). Academic Editor invites 2+ reviewers, makes a decision based on their reviews. The Editor's decision letter offers guidance where poss…	Peer reviews are pulled into our hosted page linked to the article if public reviews are chosen	Yes, Via the new Crossref review DOI service. Prevoiusly was via Ezid/Datacite a mixture or Dublin Core and some additional data.	?	The machine readable part of the review is only the Metadata, and is limited to the Crossref format, an example URL is https://peerj.com/articles/5149v0.1/reviews/1.crossref, this is the source for the Sample XML. There is a link from the full text view to the review overview and the registered review DOI resolves to the html view of the review. The reviewer can enter their review recommendation,…	The full text page has a link to the review overview, plus the review DOI resolves to a html view of the review, with an the review optional attached manuscript.	<?xml version="1.0" encoding="UTF-8"?> <doi_batch xmlns="http://www.crossref.org/schema/4.4.1" xmlns:xsi="http://www.w3.org/2001/XMLSchema-instance" version="4.4.1" xsi:schemaLocation="http://www.crossref.org/schema/4.4.1 http://www.crossref.org/schema/deposit/crossref4.4.1.xsd"> <head> <doi_batch_id>10.7287/peerj.5149v0.1/reviews/1</doi_batch_id> <timestamp>1530289814</timestamp> <depositor> <de…	Reviewer info isn't automatically synced/ported to Publons, the reviewer forwards an email from us to reviews@publons.com. We don't enforce ORCIDs. We use reviewer reports from prior publishers (when the authors provide them) but often those publishers wont give permission for us to use them in the public history etc. Lots of manual emailing as a result. Many reviewers choose to submit reviews as…	If a reviewer was named and the reviews were made public, the Reviewer's profiles show the fact they reviewed that article. If they named themselves but the reviews werent made public, the Reviewer's profile shows the fact that an article was reviewed, via their contribution points (but not which article). We also award 'contributiom points' and reviewers who name themselves get more points than …	Public review example: https://peerj.com/articles/5147/reviews/ Private reviews: https://peerj.com/articles/4934/reviews/ And in Crossref http://api.crossref.org/works/10.7287/peerj.5149v0.1/reviews/1 but not in publons https://publons.com/publon/2581847/ but here's one https://publons.com/publon/1247140/
F1000Research	All peer review reports in full.	Peer review of articles takes place after publication. Authors are responsible for identifying suitable referees who are experts in the field and can provide unbiased reports on their article. Before publication, authors are asked to suggest 5 potential referees, who must meet our basic criteria for referees. Authors can suggest referees who they know are experts in their fields; we also provide …	Referees have the choice of submitting their report offline by requesting a peer review word form, or online via the "My Refereeing" part of our website. The peer review form is a short series of mandatory questions regarding the quality of the scientific content of the article, and then a space for the referee comments themselves; we also ask referees to confirm their details are correct. After …	Yes, Datacite DOI.		Yes, XML.	Yes, is part of the PDF/XML. As front/end pages of PDF are generated on the fly, the Peer review status in the title updates automatically, and the reports add themselved to the end of the PDF.	<sub-article article-type="ref-report" id="report26099"> <front-stub> <article-id pub-id-type="doi">10.21956/gatesopenres.13812.r26099</article-id> <title-group> <article-title>Referee response for version 1</article-title> </title-group> <contrib-group> <contrib contrib-type="author"> <name> <surname>Rutherford</surname> <given-names>George W.</given-names> </name> <xref ref-type="aff" rid="r260…	Challenge - we allow authors to respond to the referee reports once they're online, and these responses are posted alongside the reports (as nested comments). They are included in our XML, but rarely displayed when sent on to indexers.	We have added a set of mandatory questions for the referees to answer - we are in the process of getting these added to the XML.	https://f1000research.com/articles/7-233/v1#referee-response-33717
BMC (not all journals)	All peer review reports in full. Reviewer names (in most cases); author responses.	Peer review happens before publication. Reviewers are chosen by handling editors. Authors are aware of who has reviewed their paper at all stages up to and including publication.	Reports are pulled automatically from EM to the production system and convered to a PDF.	No	? Each report and the author comments are separate	No (PDF)	Reports and responses are available via a link on the full text page. They are not part of the full text, nor the PDF.	n/a	Challenges: we have been unable to assign dois to reports and responses. A significant proportion of reviewers and editors do not like the mandated signing of reports. We would ideally publish the full manuscript version history but this is not technically possible. Opportunities: we'd like more information on the ffect of mandatory signing of reports on report quality and diversity of reviewers.
PLOS	Currently nothing. Plans are to publish the Decisions Letters (including the Referee Reports) and Authors' Responses.	Currently: Traditional single-blinded peer review. Optional signature is available to reviewers. Plans are to offer authors the ability to make the review history available.	TBD; intended export from Editorial Manager, typesetting by vendors.	Yes	TBD	TBD	TBD (Fulltext/HTML)	N/A	Challenges: Implementing reliable, cost-effective workflows; curating content in reviews that should not be made public; reviewer messaging. Opportunities: Increasing accountability in the system for all participants; asset for teaching peer review; a step forward in elevating reviewer reports to 'proper' scholarly output, which is properly credited; demonstration of the added value of peer revie…
EMBO Press	All peer review reports published in full. The EMBO editor who handles the process and makes the decision is named. The reviewers remain anonymous unless they choose to add their names explicitly. All editorial decision letters and author point-by-point response letters are published as well in a "Review Process File" with decision timeline.	Transparent peer-review with pre-decision cross-commenting. Reviewers remain anonymous unless they choose to reveal their identity. Double-blind is offered to authors. Author are given the choice to opt out but essentially nobody does (<1%).	Reports (plain text), editorial letters (plain text) and point-by-point letter (Word) are assembled in house into a single Review Process File (RPF) PDF. Boilerplate text removed. Additional figures/tables usually kept, unless authors indicate data will be used in other publication. RPF checked by the handling editor.	No	1	No (PDF)	Article links to PDF called "Review Process File"		Opportunities: assign doi to individual reports to make them 'citable' and possibly provide credit to reviewers if they choose to claim their reports. Challenge: produce review process files as XML/HTML with reasonable structure and quality. Define a document model that represents the interspersed structure of a review process file with composite authorship. Describe the kind of ed process (anony…		http://msb.embopress.org/content/msb/14/5/e7997.reviewer-comments.pdf
The BMJ	For Research and Analysis: (1) Original article; (2) Decision letters (including reviewer comments and Manuscript Meeting notes); (3) All author responses; (4) All revised artices, and in sequence of events.	Open peer review for all articles that undergo review (just Research and Analysis get the comments uploaded though). Authors know during process as names on decision letters Patient reviews also posted, although allowed anon. if specifically requested	Cut and paste from SC1 into Word and save as PDF. Author manuscripts already PDFs. Uploaded to bmj.com site by EPA	No	Separate PDFs, could be 7 if 3 rounds of revision (incl orig article)	No - PDFs	Article has a tab "Peer review" with links to the PDFs		Adding DOIs good for reviewers as above. Deposit at Crossref. Challenge: need to avoid extra charges and not charge per DOI. Can our peer review systems make this easier for us (exporting/combining) Suitably exporting our reviews/decision letters in full	Supplied separately to our articles (peer review tab on website). Have to wait until article is posted to add the peer review report	https://www.bmj.com/content/361/bmj.k2164/peer-review
